# Supplementary material for: Exploration of autoantibody responses in canine diabetes using protein arrays
Source: Sci Rep. 2022 Feb 15;12:2490. doi: 10.1038/s41598-022-06599-5 (PMC8847587; doi:10.1038/s41598-022-06599-5)
Supplement: Supplementary file 2 — Supplementary Table 1. [file 41598_2022_6599_MOESM2_ESM.xlsx]

## Sheet: Sheet1
Title: Exploration of autoantibody responses in canine diabetes using protein arrays
Supplemental Table 1: List of Genes
Gene Symbol
GAD2
PTPRN
INS
TPO
TG
ATP4A
IL2
TSPAN7
HEPACAM
CCL3
CFC1
CHGA
FXYD2
GAPDH
GCK
QPCT
GNAS
G6PC
HK1
IAPP
MRPS31
KCNJ10
KCNMB2
NKX2-2
NPY
PAM
PCSK2
PCSK1
PDX1
REG1A
REG3A
REG3G
SERPINB13
SEZ6L2
SCG5
SYTL4
TMED6
TM4SF4
SLC18A2
WFS1
SLC30A8
PTPRN2
MLH1
MTIF3
PPIL2
NUP50
TOX4
FIGN
PAXX
ZNF280D
HES1
TOX
CTBP1
POLR1D
TAF11
JADE2
STMN3
TCEAL4
FILIP1
BANK1
QRFPR
CTRC
SNX6
CELA2A
G6PC2
PAX6
HMGN3
STXBP1
RCBTB2
ASB9
PPY
EEF1A1
LSMEM1
UBE2L3
DYRK2
IFT74
NHSL2
PTPN18
JAKMIP2
C12orf40
CA2
CA1
KRT7
KRT8
KRT18
KRT19
KRT20
PRSS2
ADAMTS18
AMY2A
AMY2B
ANXA4
AQP12B
AQP8
C21orf2
CLPS
CPA1
CPA2
CPB1
CSMD2
CTRB1
CTRL
ELA2A
ELA2B
ERP27
IL22RA1
KLK1
NIP7
NR5A2
PFKL
PLA2G1B
PNLIP
PNLIPRP1
PNLIPRP2
PRSS1
PRSS3
GCG
RBPJL
PPY
REG1B
SERPINI2
SLC43A1
SNRPN
SPINK1
SYCN
TGOLN2
CPE
APLP1
ATP2A3
CEACAM1
CLU
ICA1/ICA69
SNAP25
ENO2
ERO1LB
GJA4
GLIPR1
SOX13
HPN
HSP90AB1
IGF1
INPP5E
KRT17
LYPD5
PAX6
PROM1
PRPH
RAMP2
SCG2
SCG3
SCGN
SOX17
SYP
SYT13
TOB1
AMPH
ARFGAP1
FLOT1
FURIN
GFAP
HOXB7
JUNB
Rab11A
Rab3A
Rab5A
Rab8B
RPH3A
S100B
SCAMP2
SNAP29
SNTB2
SNX1
STX1A
STX6
SV2C
SYT1
VAMP2
C4ORF18
CCDC116
DGCR2
ENO3
KLHDC3
MYOD1
QRFPR
SerpinB10
SV2A
TMEM30A
SST
NPTX2
RGS9
CELA3B
GP2
BHLHA15
PDIA2
DPEP1
GATM
SFRP5
CBS
SLC4A4
CLDN10
C8ORF47
SVOP
CRYBA2
ADCYAP1
ABCC8
NEUROD1
KCNK16
UCN3
HMGCLL1
LOXL4
GJD2
INSM1
CABP7
LMO1
MYO3A
C1orf127
MAFA
KCNJ6
GLP1R
CNGA3
GPR119
GLRA1
SIX3
SLC38A8
KCNG3
GHSR
OLIG3
TXNRD1
SERPINA3
MMP1
ITGA2
SRXN1
IL11
C2CD4A
CUZD1
CELA2B
CELA3A
CLPSL1
KIRREL2
PTF1A
GPHA2
PM20D1
GRPR
COCH
FBXW12
TMEM52
LHB
SLC38A5
NRG4
CLPSL2
GPR150
SPAG4
POMC
SYBU
CNPY1
SCGB2B2
BCAT1
ALDH1L2
NUPR1
FUT1
HOMER2
CELA1
GUCA1C
CTD-2600O9.1
TEX11
FFAR1
CLDN9
C2orf27B
SCTR
SLC30A2
ARSE
CHAC1
BRSK2
VTCN1
MYCL1
POU6F2
ERRFI1
SCGB1C1
LHFPL5
GNMT
MATN4
CCKBR
PAK3
DNASE1
SPSB4
CAMK2N2
NPHS1
AMY1C
SLC39A5
ONECUT1
MYLK2
FOXA3
EGF
LEFTY1
SARDH
ADARB2
ANKRD62
TRPV6
FGL1
NGB
SLC17A4
C14orf105
SPACA3
HNF1A
FLOT2
DEPP1
TPPP3
ACPP
RGS1
HIST1H4F
THBD
OMP
SYT16
GSN
TGFBR3
PKIB
TUBB2B
ASCL2
RASD1
RPL3
HIST3H2A
LMNTD1
SAMD11
GEM
HLA-DRA
GPNMB
FGL2
PFKFB2
GREM1
C1QA
TPSD1
PPM1E
CYP2U1
NECTIN3
TRPM3
TGFBI
ARG2
NR0B1
HDAC9
HLA-DRB5
CYBB
OPRD1
CLEC7A
NDRG4
ACP5
HLA-DRB1
SOCS2
EDN3
LRFN2
HLA-DPA1
ECEL1
HIST3H2BB
MORN5
SDS
TNNI2
WLS
LRRTM3
FPR3
KCNQ2
LAPTM5
DACH2
TBC1D4
ZMAT5
C1orf189
SLC6A17
MNX1
SIPA1L2
CHST2
IER3
HES3
BPIFC
HLA-DMB
DEFB116
CHL1
RGPD5
CADM1
HIST1H3F
ANO5
SRD5A1
HAVCR2
SRGN
LCN6
RASGEF1B
S100A4
CAPS
SELENOW
RGL1
CHST8
ENDOD1
MEIS2
SLC45A3
LYZ
SLC16A3
PALM2-AKAP2
PLCL2
ABHD10
ELMO1
TAGLN3
CYGB
SLC2A1
FATE1
SHISAL2B
SLCO5A1
ALDOC
TMOD1
IFNL3
RXRG
PPP1R1A
MSR1
GAD1
TMEM37
SNCB
DNAJB9
TIFAB
PLA2G7
TNFRSF11A
NXF5
DKK4
KRTAP19-8
PDE3A
LDLRAD4
HSPA13
HIST1H1B
MRGPRG
IFI30
PRSS23
MSLN
RLN3
MEIS3
OXT
CTAG2
RRAGD
ITGB2
HPX
TPPP
TPD52
AMPD2
SPEM1
SUSD4
PLCB4
CAMKK1
ABHD3
SLC7A10
RAPH1
NEXMIF
FICD
DNAJC12
TNNT3
KLHL42
C1QC
KCNJ11
ARL4D
TPT1
SAMD3
MTUS2
VWDE
BEND6
HAGHL
C22orf42
HHATL
CD53
EEF1A2
CDK5R1
OBP2B
RPS6
DUSP26
DENND2A
FAM183A
ST8SIA4
CTNNA2
ABR
KLHL1
HSPB6
CACNA2D1
MYT1L
HYOU1
LAIR1
IGFL2
KCNK9
NXF2
AIRE
PPP2R2C
MYL7
INSYN1
BEST3
HSF4
COX8C
SCN1B
ANKRD23
TMEM45A
CDH18
SLC25A34
AGT
TMCC2
PRKACB
NAP1L5
CC2D2A
TNFRSF25
RPS4X
MT3
LCE3C
RETREG1
SLC27A6
KCNF1
FAM102A
FFAR1
TMEM200A
TRIB3
PLCXD3
TMEM150B
SEMA6B
COL11A2
TPSG1
MEX3B
PRG3
HLA-DPB1
CLIC6
TFCP2L1
ITIH5
HADH
SOD3
HLA-DQB1
C9orf135
DLK1
SSPN
DCX
RBP4
PTGS2
SCD5
DAPL1
RGS16
PLCH2
CALD1
IL1B
TSHZ2
SGIP1
ESR1
CDH22
IGF2
SFRP1
EPDR1
PCDH7
CAPN13
INS-IGF2
ERO1B
SCD
VEGFA
EIF4A2
TIMP2
UCHL1
ALCAM
TSC22D1
SLC6A6
BTG3
WSCD2
TSPAN1
GPM6A
GLP1R
BMP5
CYYR1
VAT1L
OLFM1
SLC35D3
TCAF2
XK
CTRB2
B2M
TTR
CHGB
CFB
ACTG1
PRSS2
FTH1
TMSB4X
ACTB
UBB
HLA-A
HLA-C
CRP
P4HB
TACSTD2
TUBA1C
EEF2
CD24
MMP7
TUBA1B
ENO1
KRT8
RPL37A
OLFM4
LCN2
SAT1
TMSB10
CLU
CALR
SOD2
RPLP1
RPS17
SERF2
C3
RPL15
RPL26
PSAP
RPS25
CTSD
HSPA5
DUOX2
ALDOB
RPL19
RPS3
EEF1G
ATP1B1
RPS23
RPS2
MIF
TIMP1
RPL29
RPS8
RPS9
ITM2B
RPL8
DDX5
ALDOA
RPL6
ANPEP
ALDH1A1
RPLP0
RPL4
RPS11
RPL7
HLA-B
PABPC3
S100A6
RPL13A
ZFP36L1
HLA-E
PKM
COX7C
RPL18A
TLE5
SURF4
CD99
RPS15
RPL39
HSPB1
CD44
RPL10A
TAGLN2
OAZ1
RPL30
PDIA3
SARAF
HSP90AA1
RHOA
IGFBP5
MYL6
XBP1
VIM
ALB
TMBIM6
PPIB
RPL36
MUC13
RPL36AL
RPS10
SERPING1
CD81
SSR4
SPINT2
CFL1
RPL5
ANXA5
GPX3
EIF3L
TXNIP
MRFAP1
ACTN4
RPS27
SLC3A1
DEFB1
TPI1
LAMP1
APP
RPL22
BTG1
CDH1
CLDN4
ATF4
EIF4B
NOMO3
NOMO1
BSG
IGFBP7
SNX22
CSTB
CTSZ
PTMA
SQSTM1
SERPINA5
ATP5F1B
ITGB1
RPL17
PPDPF
VAT1
GNB1
RPL23A
PEBP1
ATP6AP1
LAPTM4A
PERP
LAPTM4B
PGK1
EPCAM
PTTG1IP
TMED10
RPL24
H1F0
CXCL8
PIGR
CXCL1
UBD
CD74
CCL2
CXCL5
DUOXA1
CXCL6
HLA-G
CCL20
ICAM1
TNFAIP2
C1R
IL32
NAMPT
IDO1
ARL6IP1
NFKBIA
SLPI
SAA1
CX3CL1
TGM2
SAA2
CEACAM7
PRDX1
DDIT4
PGAM1
AKR1C1
PDZK1IP1
IGFBP3
PPIA
RND1
TAP1
EDF1
LDHA
GBP1
GBP2
TNIP1
IRF1
C1S
TAPBP
AKR1C3
FLJ44635
CDC42EP1
CEBPB
AKR1C2
SERINC1
PRKAR1A
AGAP4
EIF4G2
PPP1CB
SLC7A2
CD59
ACLY
TMEM59
TMED2
SCARB2
PDIA6
CIRBP
ARHGAP5
CALM2
LMAN1
PAPSS2
PJA2
SLC3A2
CPD
VCP
HSPA9
MORF4L2
ARPP19
ATP5F1A
FOS
TFRC
APLP2
DDX17
KIAA1324
RHOBTB3
CNBP
PLOD2
TTC3
SSR3
CTNNB1
TMEM30A
ENPP2
RPN1
SEC11C
CLCN3
RAB11FIP1
HNRNPC
BCLAF1
RAB3B
G3BP2
CTNNA1
FLNB
TRAM1
RTN4
AZIN1
HNRNPK
CD46
NCKAP1
IARS
IL6ST
MAN1A1
EID1
RBM39
RPS24
TUSC3
PPL
ANXA7
DDB1
SPCS3
SCAMP1
PARM1
CTSB
ABHD2
OS9
SND1
MAN1A2
GNS
EIF5
IDS
BTBD3
TSPAN3
SLC39A7
USP22
DSTN
TM9SF3
MIB1
ATP6V1A
RAD23B
ARHGEF12
ZNF24
XRCC5
PFDN5
NCOA4
XRCC6
CD164
TMED7
CDS2
PDIA4
RAP1GAP2
MARCH6
MAGED2
ATP9A
DDOST
ACADVL
SAR1B
ATP6V1G1
RUFY3
PAFAH1B2
LDLR
SCRN1
CPEB4
RBM3
CYP51A1
TMEM167A
SSR1
LMNA
RAB2A
KIF5C
COPG1
CADPS
RPS14
CASC4
DNAJC10
ADAR
STAT3
DDX6
TTC39C
RASGRF1
HHLA2
SNX29
DBI
HS6ST1
GPD1
PLAGL1
SLC39A9
APCDD1L
WASHC4
ACADSB
AP5M1
EXOC5
MDP1
APOL4
RASGRP1
GPN1
SNHG32
PTEN
C1orf116
SAMD12
NAPA
MPDU1
BCAP31
POU5F1
TINF2
NEDD8
TAX1BP1
HNRNPA2B1
PSME1
BRD2
TMED3
MORF4L1
PSMA4
IREB2
RNASEK
LYRM2
RPL31
LPIN1
MRPS18B
ATF6B
CBFA2T2
EMP2
SEH1L
ABCF1
PTPN2
EIF5B
TERF2IP
GABARAPL2
TMEM170A
SRSF5
MPPE1
CHMP1B
RBM23
WDR59
SMARCE1
PSMD7
KANK2
ACTN1
RNF10
DYNLL1
CTTN
COX6A1
POLR2F
COMMD6
CPT1A
ORMDL2
SKP1
NDUFV3
BLOC1S1
MRPL33
EHMT2
PTPN11
PIN1
VDAC1
UBL5
PSMB1
FKBP1A
TCTN1
MIEN1
CUTA
UQCRQ
ANAPC5
VPS29
NAA25
STAT2
RPL10
NRBP1
UQCR10
ERP29
NF2
CLIC1
ARPC3
KIF3A
THOC5
CNPY2
TMEM116
FAM228B
EWSR1
P2RX4
CS
C12orf43
CARS
SAPCD1
PTGES3
PTGDR2
HMGXB3
SNED1
SUN3
BEX1
NDUFA1
NDUFA13
ATP5ME
PRDX5
COX4I1
HINT1
COX7A2
RPL38
ATP5F1E
RPLP2
NDUFB2
PEMT
ATP6V0B
COX5B
NDUFB8
MT1X
SOD1
ATP6V0E1
ATP5IF1
ROMO1
COX6B1
TMEM258
NDUFB9
RPL27
PFN2
RPS13
NDUFA3
FAU
RPL23
CYSTM1
ELOB
PCP4
SRP14
COX7B
ATRAID
BEX3
PARK7
H2AFZ
NAA20
RPS21
SNRPD2
BEX2
NDUFB4
FKBP2
ATP5MPL
SCGB2A1
GUK1
NDUFB7
ATP5MD
COA3
ATP5PO
ARF1
MT2A
PRDX3
SPCS1
LAMTOR5
ATP5PF
HERPUD1
WDR83OS
PSMB6
RPS19
TSTD1
RHBDD2
NDUFA11
COX6C
NDUFAB1
PSMB5
MDH1
MYL12B
LAMTOR4
TMEM147
COX7A2L
ATP5MG
KRTCAP2
VKORC1
PHPT1
RPL35
ARL2
EMC4
PSMB4
PSMA7
NDUFA7
ATP5MF
DYNLRB1
CHMP2A
RPS29
ATP6AP2
SEC61B
NDUFA12
SEM1
DYNLT1
FIS1
SEC61G
RPS12
ISCU
PAIP2
UQCR11
COX17
SLC25A3
NDUFB10
PRDX4
PSMB3
BEX4
RPS15A
MT1G
RPL12
EMC10
GDF15
RPS27A
HEXB
ENSA
RPL14
PLD3
SLC25A5
GC
ITM2C
RPL37
EIF3H
BTF3
TOMM7
RPS4Y1
TMEM176B
PDK4
EIF3E
ASAH1
SLC22A17
MAFB
SSR2
RPL32
DPP7
PCBP2
C1orf43
HOPX
SH3GL2
DPYSL2
CD200
ATP6V0E2
LIN7B
OTULINL
MLXIPL
C14orf132
SURF2
SYNGR4
ELAVL4
MCUB
TBCC
SLC29A1
HAX1
DHPS
CHN1
MAGEH1
HPRT1
PPT1
RNF6
PIP4P2
ETFRF1
USP2
ZC3H3
HNRNPH2
MAPRE2
MRPL24
RTCB
IGSF1
CYP27A1
EDARADD
CNRIP1
BAIAP2
TMEM179
ISOC1
FBXO17
FAM47E
PIPOX
FBXO7
TPM3
TFF3
PRPS1
RIN2
RAD23A
COPS6
TSC22D3
GNAO1
NOL3
TAF9
MRPS33
LYSMD2
GPSM1
GDAP1
TMEM126A
TSSC4
PIGP
G3BP1
DYNLT3
ANP32E
ACAT1
SNURF
NDUFAF2
PDE8B
GCGR
DDX25
MEAF6
PRMT2
FARSB
RTBDN
DGCR6
CFL2
RPP21
SSBP2
CCNH
ATP1B3
TMEM109
MARS
DNTTIP2
HSD17B8
PIR
SNAPC5
TMEM17
QTRT1
HSPB11
TLK1
VPS37A
CD14
ELP4
RPA2
CFAP36
SCFD1
SMIM4
KLHDC8A
OLFM2
TMX1
ANKMY2
UBQLN2
TMEM38B
FAM222A
C11orf1
RELL1
C15orf61
CGRRF1
TANGO2
FAM76A
CEBPG
FAM200B
C18orf32
ORMDL1
RRM1
DNAJC19
TBC1D22A
ARL16
RAB12
RNF187
ADAMTS2
ABCA3
SAYSD1
SIX2
NPM1
EIF4H
TMCC3
TRMT11
TVP23B
PEPD
JKAMP
KAT5
MTSS1
MCOLN1
MSI1
PHACTR2
TMEM246
DIP2C
CBX4
CRB3
TMEM54
EPHB3
XPO4
SPTAN1
FLOT2
GFAP
PTPRA
PTPRZ1
SELPLG
RESP18
SYNJ1
STX3
FOXM1
CCK
GIP
NEUROG3
SCT
DPP4
GAST
KRAS
MEN1
GRP
HRAS
LAD1
IRS2
SLC30A10
TCF7L2
AKT1
CCKAR
UCP2
LEP
GHRL
ADIPOQ
ANGPTL8
CDKAL1
GIPR
GPR119
TP53
FOXO1
IRS1
VIP
TXNDC5
TNF
CEACAM5
ISL1
SSTR2
PYY
IL6
FAM3B
FOXA2
SMAD4
HNF4A
BTC
PPARG
HNF1B
MUC1
WDTC1
CCND1
SLC5A2
SSTR1
SSTR3
SSTR4
PRSS58
VPREB1
INSM2
BCL2L1
CDKN2A
TNFRSF10A
SNAI1
CALCA
MMP9
GLI1
GLIS3
TMPRSS15
IL10
NTS
GCKR
KLK4
SMUG1
MMP2
MAP2K7
DCK
MTNR1B
PC
MAPK3
GAL
IFNG
WARS2
SNAI2
RAB27A
NSF
MYC
CCND2
JUN
SEPSECS
CDH2
SIRT1
FOXP3
PIM3
FAP
FAM187B
NES
GPT
PEX6
CASP9
HBA1
SRC
TAC1
ZEB1
CASP8
NPS
CREB1
MPO
CCL28
PRL
CYCS
KCNJ8
TNFRSF10B
GHRH
AFP
CTLA4
CAPN10
LEPR
CAT
IL4
PTH
DYRK1B
ERBB3
PTPN22
KCNQ1
RPS6KB1
FGF21
DNTT
DECR1
HLA-DQA1
CDK4
CEP97
RBSN
RPL9
ATP5MC3
CALM3
RPS28
SH3KBP1
RPS7
MYL6B
EIF3K
KLF3
TSPAN13
JTB
ANKH
TMEM230
SF3B5
ABLIM1
CRACR2B
ATP6V0C
ZNF391
TMA7
UBA52
RRAGA
C4orf46
EEF1D
NUCB1
UNC5B
CHCHD2
SRSF9
RAN
APMAP
RPL27A
HNRNPA1
ZFAND5
SEC11A
LRPAP1
SSBP1
CCT2
UBALD1
GULP1
TBCA
YWHAG
NPTN
LASP1
ITFG1
JAK1
PREPL
MAGED1
HACD3
ZC3H11A
STARD7
SUMO2
AP2S1
UQCRH
TUBA4A
GNG4
H2AFY
NLRP1
QDPR
EIF3D
ARF4
MAPRE1
PIGS
STUB1
CYB5R3
DAZAP2
AHCYL1
RAB3IP
CDK2AP1
IRF2BPL
NGRN
RBBP7
RUNX1
CLTA
TRMT112
RPL17-C18orf32
KARS
HMGB1
LRRFIP1
PPA1
RAB1A
YWHAB
STAU1
ANXA11
TMED9
ATP5F1C
ACTR3
ATP5PB
RHEB
EIF4A1
YWHAZ
SDCBP
HNRNPD
HSPD1
CAPN2
MMADHC
PSMC1
SFN
PTP4A1
ANP32B
SETSIP
DBT
PNRC2
RAP1B
RPN2
EIF3F
ARL6IP5
NSA2
FAM120A
PTP4A2
HMGN1
GNAI3
KCMF1
PSMC2
RANBP6
SIL1
ARVCF
QSOX2
MAP7
EDIL3
SYNJ2
SMPD1
FSTL4
MCF2L
HOOK2
PYCR1
TRMU
VLDLR
NPDC1
PPP1R37
MINPP1
MTMR7
TOM1L1
KBTBD6
CUL9
PNPLA7
POMGNT1
SYT17
ARX
ADAMTSL2
FAM160A2
ZDHHC13
ZNFX1
PHLDB2
CELF3
APC
ESRP1
COQ8B
PNPLA4
ARHGAP12
PLA2G15
SLIT1
DOP1A
RUFY2
SGSM3
ZKSCAN1
DEPDC5
IGFBP2
SIN3B
TOP3B
C1GALT1
FAM20B
CDCP1
GLT8D1
MAN1C1
TUT4
ZNF483
INPP5F
QRSL1
DYM
FASTKD1
AHDC1
PLEKHG3
TEFM
ENPP5
CHPF
SCYL3
ANGEL1
ACP6
EPB41L4B
GCNT3
ZNF687
DDX28
SLC25A32
C1GALT1C1
SAMD4B
PIGO
ST18
RIMBP2
ZDHHC17
ALS2
SCAP
WNT4
GDPGP1
P3H3
HDAC5
ABCD4
AP5B1
CHPF2
MTG1
TJAP1
IDNK
MGAT2
NOL4
PIGA
TOR3A
ULK1
GPRASP1
MTHFD2
PRRC2B
LRIG1
PTCD1
GCNT1
GCH1
KIAA1324L
MIA2
TRMT61B
POMT2
POLG2
PTAR1
CASD1
GRAMD2B
KDF1
SPATA5L1
ZNF451
ARHGEF16
BAIAP2L1
TTC13
DZIP3
LRRC14
CCPG1
REPIN1
SNX16
GATC
IP6K1
RFK
RNFT2
B4GALT4
CCDC186
RAB26
SMPDL3B
FAR1
NPTXR
CDK5RAP2
CPLX2
ELMO3
KIF16B
TTC17
WDR20
KRIT1
PRMT3
TTF2
WASHC2A
FOXP4
RUNDC1
MIEF1
POLR3E
BTBD11
SPRR2E
SPINT1
KRT80
RIPK2
HMGN4
IFIH1
STAP2
ST3GAL1
GRB7
CRH
SH3BP4
CPA4
ADAMTS9
KRT23
RASEF
RNLS
TNFRSF21
DIPK2A
KLC3
CTTNBP2NL
NOCT
SDCBP2
RIOK3
LIG4
KHNYN
SLC22A15
TNFSF10
RSAD2
FAM167A
CCDC126
URGCP
SECISBP2L
GRAMD1A
KDM5C
ANXA10
SPIRE1
MT1F
SCOC
SIDT2
SIK2
